# Supplementary material for: Enhanced Solubilization and Biodegradation of HMW-PAHs in Water with a Pseudomonas mosselii-Released Biosurfactant
Source: Polymers (Basel). 2023 Nov 29;15(23):4571. doi: 10.3390/polym15234571 (PMC10708242; doi:10.3390/polym15234571)
Supplement: Supplementary file 1 [file polymers-15-04571-s001.zip]

Archive with 1 entries (1 files):
- polymers-2705090-supplementary.pdf
